# Supplementary material for: Genome-Wide Identification and Characterization of the RWP-RK Proteins in Zanthoxylum armatum
Source: Genes (Basel). 2024 May 23;15(6):665. doi: 10.3390/genes15060665 (PMC11202622; doi:10.3390/genes15060665)
Supplement: Supplementary file 1 [file genes-15-00665-s001.zip › Supplementary Table S1.xlsx]

## Sheet: Sheet1
ID	Name	ReName	Location	Strand	CDS(bp)	protein(aa)	Mw（kDa)	pI	Subcellular localization
ZaA1_C01.Contig80.22	ZaRWP-RK1	ZaRKD1	ZaA1_C01:30733366...30735732	+	852	283	30.97	8.28	Nucleus
ZaA1_C05.Contig648.7	ZaRWP-RK2	ZaRKD2	ZaA1_C05:55643219...55644661	+	894	297	33.73	5.04	Cytoskeleton
ZaA1_C08.Contig88.25	ZaRWP-RK3	ZaNLP1	ZaA1_C08:51594739...51598884	+	2814	937	103.25	6.26	Nucleus
ZaA2_C08.Contig213.36	ZaRWP-RK4	ZaNLP2	ZaA2_C08:19884715...19888791	-	2787	928	102.61	6.83	Nucleus
ZaA2_C10.Contig766.74	ZaRWP-RK5	ZaNLP3	ZaA2_C10:76244555...76248259	+	2802	933	104.04	5.87	Nucleus
ZaA2_C05.Contig15.8.30	ZaRWP-RK6	ZaNLP4	ZaA1_C11:3016870...3021207	-	2715	904	100.97	6.54	Nucleus
ZaA2_C11.Contig2006.16	ZaRWP-RK7	ZaNLP5	ZaA2_C11:341846...348442	+	2814	937	104.88	7.34	Plasma membrane
ZaA1_C12.Contig1148.118	ZaRWP-RK8	ZaNLP6	ZaA1_C12:648632...652581	-	2949	982	108.3	5.37	Nucleus
ZaA1_C02.Contig12.1.46	ZaRWP-RK9	ZaNLP7	ZaA2_C12:811009...814920	+	2949	982	108.26	5.37	Nucleus
ZaA2_C10.Contig6.6.3	ZaRWP-RK10	ZaRKD3	ZaA2_C12:18826554...18827474	+	723	240	28.11	7.66	Nucleus
ZaA1_C14.Contig84.486	ZaRWP-RK11	ZaRKD4	ZaA1_C14:9252407...9253344	+	789	262	30.41	8.31	Nucleus
ZaA1_C14.Contig230.14	ZaRWP-RK12	ZaRKD5	ZaA1_C14:37502276...37502828	+	438	145	17.16	9.57	Nucleus
ZaA1_C14.Contig1658.22	ZaRWP-RK13	ZaNLP8	ZaA1_C14:46493836...46497945	+	2985	994	109.5	5.52	Nucleus
ZaA2_C14.Contig1781.26	ZaRWP-RK14	ZaNLP9	ZaA2_C14:8940493...8944581	+	2970	989	109.12	5.62	Nucleus
ZaA2_C14.Contig352.140	ZaRWP-RK15	ZaRKD6	ZaA2_C14:10067226...10068356	+	888	295	33.96	7.64	Nucleus
ZaA2_C14.Contig785.4	ZaRWP-RK16	ZaRKD7	ZaA2_C14:40890092...40890791	-	588	195	22.61	8.82	Nucleus
ZaA1_C17.Contig147.67	ZaRWP-RK17	ZaRKD8	ZaA1_C17:7692398...7694114	-	936	311	34.96	4.56	Nucleus
ZaA2_C10.Contig6.3.34	ZaRWP-RK18	ZaRKD9	ZaA2_C17:51983458...51985089	-	954	317	35.81	4.75	Cytosol
ZaA2_C10.Contig6.1.28	ZaRWP-RK19	ZaRKD10	ZaA2_C19:5297475...5299354	-	540	179	20.73	9.26	Chloroplast
ZaA2_C05.Contig15.1.8	ZaRWP-RK20	ZaNLP10	ZaA1_C21:52259004...52280600	+	2445	814	88.87	6.19	Nucleus
ZaA1_C08.Contig43.7.2	ZaRWP-RK21	ZaNLP11	ZaA2_C21:1284076...1298057	-	3003	1000	109.38	5.34	Nucleus
ZaA2_C21.Contig3848.4	ZaRWP-RK22	ZaNLP12	ZaA2_C21:1859417...1872177	-	3003	1000	109.52	5.25	Nucleus
ZaA2_C21.Contig1714.10	ZaRWP-RK23	ZaNLP13	ZaA2_C21:2983789...2988019	+	1944	647	71.05	6.4	Nucleus
ZaA1_C25.Contig474.20	ZaRWP-RK24	ZaNLP14	ZaA1_C25:50870308...50873733	-	2826	941	104.68	5.89	Nucleus
ZaA2_C25.Contig4.94	ZaRWP-RK25	ZaNLP15	ZaA2_C25:27977632...27981046	+	2814	937	104.27	5.91	Nucleus
ZaA1_C08.Contig25.9.16	ZaRWP-RK26	ZaNLP16	ZaA1_C27:5108301...5112664	+	2952	983	107.28	5.61	Nucleus
ZaA1_C13.Contig20.6.58	ZaRWP-RK27	ZaNLP17	ZaA1_C27:6812818...6817197	-	2877	958	103.94	4.89	Nucleus
ZaA1_C27.Contig731.17	ZaRWP-RK28	ZaRKD11	ZaA1_C27:48245816...48246968	+	828	275	31.84	6.11	Nucleus
ZaA1_C02.Contig12.8.51	ZaRWP-RK29	ZaNLP18	ZaA2_C27:756462...760880	-	3024	1007	110.13	5.62	Nucleus
ZaA2_C27.Contig249.7	ZaRWP-RK30	ZaRKD12	ZaA2_C27:47789347...47790529	-	828	275	31.84	5.5	Nucleus
ZaA2_C27.Contig10.3.133	ZaRWP-RK31	ZaNLP19	ZaA1_C30:1690207...1694244	+	2775	924	101.92	5.48	Nucleus
ZaA2_C30.Contig853.65	ZaRWP-RK32	ZaNLP20	ZaA2_C30:12659811...12663759	+	2733	910	100.39	5.23	Nucleus
ZaA1_C32.Contig96.305	ZaRWP-RK33	ZaRKD13	ZaA1_C32:74561382...74564247	+	945	314	36.22	9.15	Nucleus
ZaA2_C32.Contig610.136	ZaRWP-RK34	ZaRKD14	ZaA2_C32:59757731...59760666	+	1008	335	38.85	9.03	Nucleus
ZaA2_C32.Contig4.3.153	ZaRWP-RK35	ZaRKD15	Za_Contig10:2513081...2514763	-	942	313	35.1	4.58	Nucleus
ZaA2_C29.Contig1.53.65	ZaRWP-RK36	ZaNLP21	Za_Contig20:531442...535218	-	2793	930	103.78	5.88	Nucleus
