# Supplementary material for: Genome-Wide Identification and Characterization of the RWP-RK Proteins in Zanthoxylum armatum
Source: Genes (Basel). 2024 May 23;15(6):665. doi: 10.3390/genes15060665 (PMC11202622; doi:10.3390/genes15060665)
Supplement: Supplementary file 1 [file genes-15-00665-s001.zip › Supplementary Table S2.xlsx]

## Sheet: Z. armatum
Supplementary Table S2: The information of RWP-RK genes in different species
Gene ID	Gene Name	Gene Name
ZaA1_C01.Contig80.22	ZaRWP-RK1	ZaRKD1
ZaA1_C05.Contig648.7	ZaRWP-RK2	ZaRKD2
ZaA1_C08.Contig88.25	ZaRWP-RK3	ZaNLP1
ZaA2_C08.Contig213.36	ZaRWP-RK4	ZaNLP2
ZaA2_C10.Contig766.74	ZaRWP-RK5	ZaNLP3
ZaA2_C05.Contig15.8.30	ZaRWP-RK6	ZaNLP4
ZaA2_C11.Contig2006.16	ZaRWP-RK7	ZaNLP5
ZaA1_C12.Contig1148.118	ZaRWP-RK8	ZaNLP6
ZaA1_C02.Contig12.1.46	ZaRWP-RK9	ZaNLP7
ZaA2_C10.Contig6.6.3	ZaRWP-RK10	ZaRKD3
ZaA1_C14.Contig84.486	ZaRWP-RK11	ZaRKD4
ZaA1_C14.Contig230.14	ZaRWP-RK12	ZaRKD5
ZaA1_C14.Contig1658.22	ZaRWP-RK13	ZaNLP8
ZaA2_C14.Contig1781.26	ZaRWP-RK14	ZaNLP9
ZaA2_C14.Contig352.140	ZaRWP-RK15	ZaRKD6
ZaA2_C14.Contig785.4	ZaRWP-RK16	ZaRKD7
ZaA1_C17.Contig147.67	ZaRWP-RK17	ZaRKD8
ZaA2_C10.Contig6.3.34	ZaRWP-RK18	ZaRKD9
ZaA2_C10.Contig6.1.28	ZaRWP-RK19	ZaRKD10
ZaA2_C05.Contig15.1.8	ZaRWP-RK20	ZaNLP10
ZaA1_C08.Contig43.7.2	ZaRWP-RK21	ZaNLP11
ZaA2_C21.Contig3848.4	ZaRWP-RK22	ZaNLP12
ZaA2_C21.Contig1714.10	ZaRWP-RK23	ZaNLP13
ZaA1_C25.Contig474.20	ZaRWP-RK24	ZaNLP14
ZaA2_C25.Contig4.94	ZaRWP-RK25	ZaNLP15
ZaA1_C08.Contig25.9.16	ZaRWP-RK26	ZaNLP16
ZaA1_C13.Contig20.6.58	ZaRWP-RK27	ZaNLP17
ZaA1_C27.Contig731.17	ZaRWP-RK28	ZaRKD11
ZaA1_C02.Contig12.8.51	ZaRWP-RK29	ZaNLP18
ZaA2_C27.Contig249.7	ZaRWP-RK30	ZaRKD12
ZaA2_C27.Contig10.3.133	ZaRWP-RK31	ZaNLP19
ZaA2_C30.Contig853.65	ZaRWP-RK32	ZaNLP20
ZaA1_C32.Contig96.305	ZaRWP-RK33	ZaRKD13
ZaA2_C32.Contig610.136	ZaRWP-RK34	ZaRKD14
ZaA2_C32.Contig4.3.153	ZaRWP-RK35	ZaRKD15
ZaA2_C29.Contig1.53.65	ZaRWP-RK36	ZaNLP21

## Sheet: Arabidopsis thaliana
Supplementary Table S2: The information of RWP-RK genes in different species
Gene ID	Gene Name
AT1G18790.1	AtRKD1
AT1G20640.1	AtNLP4
AT1G64530.1	AtNLP6
AT1G74480.1	AtRKD2
AT1G76350.1	AtNLP5
AT2G17150.1	AtNLP1
AT2G43500.1	AtNLP8
AT3G59580.1	AtNLP9
AT4G24020.1	AtNLP7
AT4G35270.1	AtNLP2
AT4G35590.1	AtRKD5
AT4G38340.1	AtNLP3
AT5G53040.1	AtRKD4
AT5G66990.1	AtRKD3

## Sheet: Oryza sativa
Supplementary Table S2: The information of RWP-RK genes in different species
Gene ID	Gene Name
LOC_Os04g41850.1	OsNLP2
LOC_Os11g16290.1	OsNLP5
LOC_Os01g13540.1	OsNLP3
LOC_Os09g37710.1	OsNLP4
LOC_Os03g03900.1	OsNLP1
LOC_Os02g51090.1	OsRKD5
LOC_Os01g14420.1	OsRKD1
LOC_Os04g47640.1	OsRKD3
LOC_Os06g12360.1	OsRKD4
LOC_Os01g37100.1	OsRKD2
LOC_Os12g12970.1	OsRKD7
LOC_Os09g27190.1	OsRKD9
LOC_Os02g04340.1	OsNLP6

## Sheet: Citrus grandis
Supplementary Table S2: The information of RWP-RK genes in different species
Gene ID
Cg5g023910
Cg5g000960
Cg3g025270
Cg8g000470
Cg1g000680
Cg5g010230
Cg5g027040
Cg4g018970
