# Supplementary material for: Genome-Wide Identification and Characterization of the RWP-RK Proteins in Zanthoxylum armatum
Source: Genes (Basel). 2024 May 23;15(6):665. doi: 10.3390/genes15060665 (PMC11202622; doi:10.3390/genes15060665)
Supplement: Supplementary file 1 [file genes-15-00665-s001.zip › Supplementary Table S3.xlsx]

## Sheet: PlantCARE
cis-elements analysis based on PlantCARE
	Plant growth and development							Response to phytohormone										Abiotic stress
	MSA-like	DRE	HD-Zip 3	Box III	Unnamed__1	CCAAT-box	SUM	ABRE	TGA-element	AuxRR-core	P-box	GARE-motif	TATC-box	CGTCA-motif	TGACG-motif	TCA-element	SUM	LTR	TC-rich repeats	WUN-motif	MBS	MRE	MBSI	SUM
ZaNLP14					4	1	5	1				2		1	1		5		2		1			3
ZaNLP15					2		2	3					1				4		1	1	1	1		4
ZaNLP3							0	1	1								2		1	1	1			3
ZaNLP21							0	1	1							2	4		2	1				3
ZaNLP1						1	1	2						1	1		4	2		3		1		6
ZaNLP2					1	1	2	2						1	1	1	5			2		1		3
ZaNLP4							0	1					1	2	2		6	1			1			2
ZaNLP5					1		1							1	1		2	1			2			3
ZaNLP8					1	1	2	2					1	2	2	1	8			1	1			2
ZaNLP7					2		2	8	1	1	1			2	2		15		1				1	2
ZaNLP6					1		1	4									4	1	2	2				5
ZaNLP9					4	1	5	7	2					2	2		13		1		1			2
ZaNLP19							0		1		2	1				1	5	1		3	1			5
ZaNLP20					1		1	2	1			1				2	6	1		4	1	1		7
ZaNLP17							0		1	1	1			1	1		5	2		2				4
ZaNLP18							0				1						1			1	1			2
ZaNLP16					1	1	2			1	1						2	1		2	2			5
ZaNLP11					1	3	4	1	1					1	1		4			1	2	1		4
ZaNLP12						1	1	1	1					1	1	1	5			1	2	1		4
ZaNLP10		1			2		3	1	1					2	2		6		1			3		4
ZaNLP13			1		1		2		1		2	1	1	2	2	1	10		1	1	1			3
ZaRKD10		1			2	1	4			1	1	1					3	2	1					3
ZaRKD14					1		1	1						3	3		7				1	1		2
ZaRKD13					3		3	2						2	2		6				1			1
ZaRKD11				1		1	2	3	1		1			1	1		7							0
ZaRKD12				1			1	4						1	1		6	1	1	1		1		4
ZaRKD3					1		1		1								1		2	1		1	1	5
ZaRKD4							0	1				1	1				3			2				2
ZaRKD6					1		1	2									2	1		4				5
ZaRKD5					1	1	2	1								2	3			2				2
ZaRKD7					1	2	3	1						1	1		3		1	2	1			4
ZaRKD1				1	3		4	4				1	2	1	1		9	1				2		3
ZaRKD2	1				4	1	6	2						2	2		6			1	4	1		6
ZaRKD9					1		1				1			1	1		3	4	1	3		1	2	11
ZaRKD8					1		1							1	1		2	3		2		1	2	8
ZaRKD15					1		1				1			1	1		3	2			1	1	1	5
Sum	1	2	1	3	42	16	65	58	14	4	12	8	7	33	33	11	180	24	18	44	26	18	7	137
								ABA	auxin	auxin	Gibberellin	Gibberellin	Gibberellin	JA	JA	SA

## Sheet: PlantPAN
cis-elements analysis based on PlantPAN
	ZaRKD1	ZaRKD2	ZaRKD3	ZaRKD4	ZaRKD5	ZaRKD6	ZaRKD7	ZaRKD8	ZaRKD9	ZaRKD10	ZaRKD11	ZaRKD12	ZaRKD13	ZaRKD14	ZaRKD15	ZaNLP1	ZaNLP2	ZaNLP3	ZaNLP4	ZaNLP5	ZaNLP6	ZaNLP7	ZaNLP8	ZaNLP9	ZaNLP10	ZaNLP11	ZaNLP12	ZaNLP13	ZaNLP14	ZaNLP15	ZaNLP16	ZaNLP17	ZaNLP18	ZaNLP19	ZaNLP20	ZaNLP21
AP2	125	71	121	134	138	152	144	175	217	136	127	140	92	90	219	118	231	128	132	125	161	130	117	153	120	129	129	185	113	112	118	104	113	112	119	139
ARF	1	1	0	0	1	0	1	2	4	3	2	3	0	0	4	0	0	1	0	1	1	3	1	3	2	2	1	0	1	0	1	1	1	0	1	2
B3	2	4	9	3	0	2	2	1	6	7	5	6	4	10	4	1	2	0	0	0	8	3	0	4	1	1	1	10	11	2	1	0	0	0	0	0
BES1	1	0	0	0	0	1	0	0	0	0	0	4	0	0	0	4	4	0	0	0	0	5	0	8	0	0	0	0	1	1	0	0	0	0	4	0
bHLH	58	76	38	45	56	49	53	21	23	35	60	102	38	33	18	90	94	26	36	29	50	128	68	177	29	59	55	24	64	54	50	42	55	39	95	30
bZIP	135	91	74	94	112	96	130	95	89	53	116	118	121	125	90	73	78	85	108	89	87	108	100	125	82	81	73	71	92	100	51	63	59	42	72	100
C2H2	18	20	13	17	11	20	20	9	11	6	10	6	8	0	9	12	10	9	9	11	13	18	7	9	27	22	20	10	11	4	14	21	15	19	18	11
CAMTA	0	0	0	0	0	0	0	4	4	8	2	4	0	0	8	4	4	0	0	0	0	4	0	0	0	5	0	2	0	0	4	0	0	0	0	0
CSD	3	7	2	6	2	4	1	1	2	1	1	3	1	1	3	1	4	5	3	3	3	2	1	1	1	2	2	2	1	1	3	3	4	0	0	4
Dehydrin	26	37	14	8	8	11	14	26	28	27	15	23	13	12	30	29	19	13	18	19	27	26	23	25	17	21	14	10	20	17	32	30	15	19	8	16
Dof	59	45	59	73	47	79	57	52	58	87	41	61	60	65	45	57	63	83	69	61	52	57	63	69	55	63	59	90	57	85	72	63	77	58	93	101
E2F	2	2	0	1	0	1	0	3	3	3	0	0	0	1	4	0	0	0	1	3	2	0	0	0	1	0	1	3	1	2	0	0	0	0	0	1
EIN3	2	2	8	4	2	8	4	3	5	4	6	7	6	8	6	3	4	5	8	10	3	2	2	3	1	3	6	2	7	6	3	4	3	4	0	3
FAR1	0	2	0	0	0	0	0	1	2	4	0	0	0	0	2	2	2	0	0	0	0	2	0	0	0	0	0	0	0	0	0	0	0	0	0	0
GATA	84	53	103	93	79	97	84	92	102	92	122	103	99	92	87	71	55	109	122	127	79	94	95	108	89	66	86	82	116	98	70	89	63	120	83	89
GRAS	0	0	1	1	0	1	0	1	1	1	2	2	1	2	1	1	1	0	0	0	0	0	0	0	0	0	0	0	0	0	0	0	0	0	0	0
GRF	0	1	0	1	0	1	0	1	1	1	0	0	0	0	0	0	0	0	1	1	0	2	0	0	0	0	1	1	1	0	0	0	0	0	0	1
HB-PHD	3	1	4	0	3	2	4	4	4	1	2	3	0	1	4	5	4	3	3	4	5	2	0	4	1	0	3	3	3	6	1	1	2	4	2	4
HD-ZIP	43	14	31	32	33	56	43	31	31	14	36	42	39	28	31	12	14	22	29	24	24	16	20	25	30	17	29	11	9	18	13	18	20	16	33	30
HSF	1	1	3	2	1	1	0	1	1	1	1	3	2	2	1	6	4	4	3	2	2	4	1	2	2	1	1	2	5	3	2	2	2	0	2	4
MADF	2	2	10	3	6	3	6	21	19	10	3	4	1	3	26	2	1	1	6	3	3	3	5	2	5	3	3	1	2	0	7	6	7	0	6	0
MADS	31	15	5	6	1	8	0	3	6	9	9	8	10	7	5	14	9	9	12	10	29	7	7	8	7	42	70	8	23	26	14	17	11	6	35	9
MYB	45	48	111	55	64	36	72	66	71	60	87	50	51	38	59	125	89	138	104	99	63	56	90	52	99	42	79	76	90	102	40	69	90	73	109	122
NAC	8	20	16	10	5	11	19	9	9	5	10	13	12	9	4	19	7	6	6	6	4	5	12	16	3	7	10	12	6	8	5	5	6	2	3	4
NF-Y	67	85	81	69	67	65	78	96	95	87	61	73	70	69	96	73	68	87	59	62	87	81	69	62	99	80	102	81	72	94	88	94	109	100	86	92
SBP	12	37	38	37	4	41	5	26	26	34	44	40	39	55	23	34	34	34	20	9	8	12	37	15	2	10	5	4	7	7	6	7	7	7	5	30
SRS	1	3	0	3	5	2	3	2	2	3	1	1	3	3	2	3	2	1	1	2	4	1	3	1	8	1	2	1	0	1	2	1	1	4	1	1
Storekeeper	0	0	0	0	0	0	0	0	0	4	0	0	0	0	0	0	0	0	0	0	2	0	2	0	1	0	0	0	0	0	0	0	0	0	0	0
TALE	10	13	7	7	12	9	8	10	9	10	15	22	21	21	8	12	14	10	25	26	7	14	24	13	13	21	16	3	12	6	12	11	9	12	13	8
TBP	25	7	29	37	19	62	23	29	32	20	21	36	10	12	35	81	328	53	27	18	116	40	17	34	8	34	27	139	7	22	27	24	20	18	21	39
TCP	16	10	0	2	1	1	1	17	17	8	1	34	4	2	17	13	14	15	21	21	22	16	4	2	1	14	1	4	6	5	28	27	11	6	1	8
TCR	15	8	13	27	16	26	21	17	17	10	21	32	13	14	17	12	9	18	8	7	29	10	6	11	3	35	36	23	3	9	21	18	16	38	42	10
Trihelix	45	41	71	65	56	71	54	60	60	45	48	50	68	70	58	55	53	40	51	48	42	47	62	49	47	53	51	46	45	49	51	57	56	45	56	41
VOZ	0	3	0	0	0	0	0	3	3	2	0	0	1	1	1	0	0	0	1	1	0	0	0	0	1	1	0	0	2	1	0	0	0	0	0	0
WOX	8	4	15	11	9	25	14	11	12	7	10	12	16	10	13	7	11	13	11	8	10	5	6	15	14	7	5	3	8	15	0	2	2	6	17	24
WRKY	42	43	29	12	26	15	7	3	2	5	27	107	37	50	2	50	56	58	26	30	14	70	60	8	21	26	33	11	30	27	15	51	26	8	12	47
YABBY	15	3	12	6	7	13	8	3	0	2	13	11	8	8	0	1	5	4	4	4	6	1	5	2	4	5	1	2	5	8	1	2	2	1	10	7
ZF-HD	73	21	75	76	85	89	84	54	55	31	62	64	35	32	56	33	41	47	37	41	62	32	31	58	46	43	38	36	31	47	34	38	41	28	45	50
