# Supplementary material for: Genome-Wide Identification and Characterization of the RWP-RK Proteins in Zanthoxylum armatum
Source: Genes (Basel). 2024 May 23;15(6):665. doi: 10.3390/genes15060665 (PMC11202622; doi:10.3390/genes15060665)
Supplement: Supplementary file 1 [file genes-15-00665-s001.zip › Supplementary Table S4.xlsx]

## Sheet: Sheet1
Supplementary Table S4: Primers for qRT-PCR.
Primer Name	sequences
ZaRKD1-qPCR-F	GCAGCCCCACATCTTGCT
ZaRKD1-qPCR-R	CAGAACCGCTGCTACCCC
ZaRKD2-qPCR-F	ACCTCTCTTGCAGCGCAG
ZaRKD2-qPCR-R	GGCTGCCTCCTCAATGGG
ZaRKD3-qPCR-F	TCACGGTCACAAGCACCC
ZaRKD3-qPCR-R	GCCTGTATCTTCTTGCCACCT
ZaRKD4-qPCR-F	ACTGTTACAGATTCTAA
ZaRKD4-qPCR-R	CTTGCAAAGTCTCTTC
ZaRKD5-qPCR-F	ATGGCCATTCAAGAAAG
ZaRKD5-qPCR-R	GAAACTGGATCGATATCTAG
ZaRKD6-qPCR-F	GGTGCCAAAGAGGAAGAC
ZaRKD6-qPCR-R	GTAGCATTCTTGAATGGCC
ZaRKD7-qPCR-F	CAAGCTGTGACAGTC
ZaRKD7-qPCR-R	GCATGAAGAAATTGACCCTC
ZaRKD8-qPCR-F	TTCTCAGGGAGAGAGCGGG
ZaRKD8-qPCR-R	TCCTTCTGGCTGCCTCCT
ZaRKD9-qPCR-F	ACAGAGGGAGAGAGCGGG
ZaRKD9-qPCR-R	TCCTTCTGGCTGCCTCCT
ZaRKD10-qPCR-F	GGCTGCATCCGAAGACGT
ZaRKD10-qPCR-R	TGGCCAACGAGGAATACCG
ZaRKD11-qPCR-F	CAAGCTGTTGTGACTGTC
ZaRKD11-qPCR-R	GTGCAAGAAACTAGTGATCC
ZaRKD12-qPCR-F	CCAGCTGCTGTGACAGTT
ZaRKD12-qPCR-R	GTGCAAGAAACTAGTGATCC
ZaRKD13-qPCR-F	TTCGTGGAGATACAGCGTG
ZaRKD13-qPCR-R	TTAGAGCTGTTGACTTGAG
ZaRKD14-qPCR-F	CTTCTTCATGGATTCAACTC
ZaRKD14-qPCR-R	CAATCCATAGACATGCAAGC
ZaRKD15-qPCR-F	TTCTCTGCAGAGGGAGGAG
ZaRKD15-qPCR-R	TCCTTCTGGCTGCCTCCT
ZaNLP1-qPCR-F	CCTTCGCGAAAGATCAAG
ZaNLP1-qPCR-R	GGAGAACTCAATTCTGGA
ZaNLP2-qPCR-F	CCTTCAAGGAAGATCAAG
ZaNLP2-qPCR-R	ACCGTTCCCAGTCAATT
ZaNLP3-qPCR-F	TCGACTTCAATACCAACTG
ZaNLP3-qPCR-R	GTTCGAGCTATGACTACAAG
ZaNLP4-qPCR-F	CCACGCTGGAATGCCTGA
ZaNLP4-qPCR-R	TGGAGCCCATGTCAGAGC
ZaNLP5-qPCR-F	AGGGGGCAAACATGTGCT
ZaNLP5-qPCR-R	TCGACCAGGCAACCCAAC
ZaNLP6-qPCR-F	GGTGACAACTGAACCTCAG
ZaNLP6-qPCR-R	GCACATGGAGCGTTTGTAC
ZaNLP7-qPCR-F	GGTGACAACAGAACCTCAG
ZaNLP7-qPCR-R	GCACAAGGCGGGTTTGTAC
ZaNLP8-qPCR-F	GGTGACGTTCATAGCTTCC
ZaNLP8-qPCR-R	CGACATGGGGTTTGAGGC
ZaNLP9-qPCR-F	GAGGTGACGATCATGGAC
ZaNLP9-qPCR-R	CGACATGGGGTTTGAGGC
ZaNLP10-qPCR-F	CAGAAGGGGCCGGTATGC
ZaNLP10-qPCR-R	TTGCAGCTCCTACGGCAG
ZaNLP11-qPCR-F	ATTCTCCGGTGGCAGTGG
ZaNLP11-qPCR-R	CTTCGCAACTTCCTCGTGC
ZaNLP12-qPCR-F	ATTCTCTGGTGACAGTGG
ZaNLP12-qPCR-R	CTTCGCAACTTCCTCGTGC
ZaNLP13-qPCR-F	ATGGAATTGGCCACTGGC
ZaNLP13-qPCR-R	CATCCACAGCTTCCTCAT
ZaNLP14-qPCR-F	GGATTCTGCAATGGACTTGG
ZaNLP14-qPCR-R	GGCAGTAGAAGTAGAGGGATTAGG
ZaNLP15-qPCR-F	CACTGGATTTGGAGTAC
ZaNLP15-qPCR-R	GGCAGTAGAAGTAGAGGGATTAGG
ZaNLP16-qPCR-F	GCCGCCGCCGATGATA
ZaNLP16-qPCR-R	GCACCAATGAACCAGAGCCG
ZaNLP17-qPCR-F	GGCGCAAGTCACTTCCGA
ZaNLP17-qPCR-R	CGACCAGGAAGCCCAAGG
ZaNLP18-qPCR-F	TCTAGGAGAAGCTCTCAGT
ZaNLP18-qPCR-R	GACGGACCATCTGCTATG
ZaNLP19-qPCR-F	GCGGAACTGGTTCAGGTTG
ZaNLP19-qPCR-R	GTCGCTATCTGATAGAGCAG
ZaNLP20-qPCR-F	CTGCTGCTTGGCTTTCTCC
ZaNLP20-qPCR-R	CAGGAAGTGGCAGTCAGAAC
ZaNLP21-qPCR-F	CCTTTTGCTTCAACTGGTC
ZaNLP21-qPCR-R	GTTCGAGCTATGACTACAAG
ZaGAPDH-F	TGGTGAGAAGCCCGTTGC
ZaGAPDH-R	CAACGTACTCGGCTCCGG
